# Supplementary material for: Evolution of a microbial nitrilase gene family: a comparative and environmental genomics study
Source: BMC Evol Biol. 2005 Aug 6;5:42. doi: 10.1186/1471-2148-5-42 (PMC1199592; doi:10.1186/1471-2148-5-42)
Supplement: Additional file 6 — Alignment of DNA sequences of nitrilase genes used to test for positive selection and to generate the tree in Figure 4. [file 1471-2148-5-42-S6.txt]

23 867
1A4
GCCGCTGCTGTCCAACTGAGTCCTGTCCTCCATAGCCGCGACGGAACGGT
CGAAAAGGTCGTGCGGAAGATCCATGAACTCGCCGAAGAGGGAGTCGAGT
TCGCCACCTTTCCTGAGACCGTGGTGCCTTACTACCCGTACTTTTCCTTC
GTTCAGACGCCCTTGGGAACTGAGTATCTGAGGCTGCTCGACCAGGCAGT
CACCGTGCCATCCGCTGCCACCGACGCGATCGGCGAGGCTGCCAGGTGGG
CTGGACTTGTTGTCTCGATCGGCGTCAACGAGCGAGACGGGGGAACTCTC
TACAACACTCAGCTTCTCTTCGATGCCGACGGCAGCTTAATTCAGCGGCG
TCGCAAGATCACACCCACCCATTACGAGCGCATGATCTGGGGCCAGGGCG
ACGGCTCAGGTCTGCGGGCCGTTGATAGCAAGGCCGGCCGCATTGGTCAG
CTGGCATGCTGGGAACACAACAACCCCCTGGCGCGCTACGCGCTGATGGC
CGACGGCGAGCAGATCCATTCGGCCATGTATCCGGGCTCCATGTTCGGCG
ACTCGTTTTCCCAAAAGACCGAAATCAATATCCGGCAGCATGCGCTGGAA
TCTGCGTGCTTCGTCGTGAACGCAACGGCCTGGCTGGACGCCGATCAGCA
GGCGCAAATCATGAAGGACACCGGCGGCATCGGCCCGATCTCCGGCGGTT
GCTTCACTGCGATCGTTGCACCCGATGGTAGCCTGCTGGGCGAACCCATC
CGTTCCGGTGAGGGCGTCGTCGTCGCCAACCTCGACTTCACGCTGATCGA
CAGGCGTAAGCAGGTGATGGACTCGCGAGGCCACTACAGCCGGCCGGAGT
TGCTCAGCCTCTTAATA
1A20
GCAGCCGCCATTCAAATCAGCCCCGTGCTCTACAGCCGGGCGGGGACAGT
CGAGAAAGTTGTTAGGAAGGTTAGAGAGCTCGGGGCCAAAGGTGTCCGAT
TCGCTACCTTTCCCGAAACCATCATACCGTACTACCCGTACTTCTCGTTC
GTTCAGTCGGCGTTCGGGAGTGAACATCAGCGGCTGCTCGACGAATCAGT
CACAATTCCTTCGTCCGAGACGGACGCGATCGCCCAGGCCGCCAAGGAAG
CGGGCATGGTGGTGTCCGTCGGGGTCAATGAGCGCGATGGGCGATCCATC
TACAACACTCAACTTCTGTTCGACGCTGATGGCACGCTCATTCAGCGTAG
GCGAAAGATCACCCCGACCTATCACGAGCGCATGATTTGGGGTCAAGGCG
ATGGATCCGGCCTACGCGCGGTCGATAGCGCCGTGGGCCGGATCGGCCAG
CTTGCCTGCTGGGAGCACTACCTTCCCCTGGCGCGGTACGCCCTCATCGC
GGACGGAGAGCAAATCCACTCGGCAATGTATCCAGGCTCGTTCGCTGGTC
CGCTATTTGCCGAGCAGATAGAGGTTAGTATCCGCCAGCACGCGCTTGAG
TCAGCCTGCTTCGTCGTCAACGCGACCGGATGGCTTAGCGCCGAGCAGCA
AGCTCAAATAGTGAAGGATACCGGAGTCGTTGGACCAATCTCCGGTGGCT
GCTTTACGGCGATTGTTGATCCGGAGGGTCGGATCATGGGGGCGCCACTC
AAGGCAGGTGAGGGGGAGGTCATCGCAGATCTCGATTTTGCGCAGATTGA
TTTCCGCAAGCGTGTGATGGATACGCGAGGGCACTACAGCCGCCCCGAAC
TTCTAAGCCTCACGATC
1A17
GTCGCTGCGGTACAAATCAGTCCGGTGTTGTACAACCGCGAAGCTACCGT
TCAAAAAGTAGTCAACAAAATCCTTGAACTAGGAAAACAAGGGGTACAAT
TCGCCACTTTTCCGGAAACGATAGTGCCTTATTATCCTTATTTCTCTTTT
ATTCAGGCGCCTTATGGCAAAGAACACCTGCGCTTGCTTGAACAATCAGT
TACTGTTCCGTCAGCCGCGACCGATGCCATAAGTGAGGCGGCAAAGGAAG
CCAATATGGTAGTGTCTATTGGTGTCAATGAACGAGACGGTGGTACCATT
TACAATACGCAACTCCTTTTTGATGCTGACGGAACATTAATTCAGCGCAG
ACGTAAACTTACACCAACGTATCATGAAAGAATGATTTGGGGACAAGGTG
ACGCTTCAGGTCTTCGTGCCACAGACAGCGCTGTTGGGCGTATCGGGCAG
TTGGCTTGTTGGGAACATTACAATCCATTGTTCCGTTATGCTTTGATTGC
TGATGGAGAACAAATCCATTCTGCCATGTATCCCGGATCATTTTTAGGTG
CGTTGCACGGTGAACAAACCGAAATCAATGTACGCCAACACGCTTTAGAA
TCGGCCAGCTTCGTCGTAGTGGCTACCGGTTGGTTGGATGCCGATCAACA
AGCACAAATTGCGAAAGACACCGGTCCAATCGGACCAATTTCGGGAGGTT
GTTTTACAGCCGTTATAGGCCCTGACGGACAACTAATCGGGGAAGCCCTT
ACATCAGGTGAAGGGGAAGTGATTGCCGATATTGATTTGGCACAAATTGA
TGCCCGCAAAAGATTAATGGATGCCAGTGGTCACTACAACCGTCCTGAAT
TGTTGAGCTTGCATATC
1A15
GCCGCGGCGGTCCAACTGAAACCTGTCCTCTATAGCCGAGAGGGAACTGT
CGAAAACGTCGTCCGTAAAATCCACGAGCTTGGACAGCAAGGGGTACAGT
TCGCGACGTTTCCAGAGACTGTGGTGCCTTACTACCCGTACTTTTCGATC
GTGCAGTCCGGCTATGGTGGTGAGTTCCTGAAGCTGCTTGATCAGTCAGT
AACCGTGCCATCTCTCGCTACGGAAGCGATCGGCGAGGCTTGCAGGCAGG
CGGGCGTCGTTGTCTCCATCGGCGTCAACGAGCGTGATGGAGGAACTCTA
TACAACACGCAACTTCTCTTTGATGCCGACGGAACATTGATTCAAAGACG
ACGCAAGATCACACCCACCCATTACGAGCGCATGGTCTGGGGCCAGGGCG
ATGGCTCAGGTTTACGGGCCATTGACAGCAAGGTCGCGCGCATTGGTCAA
CTGGCGTGTTTTGAGCACTACAACCCTCTCGCACGTTACGCGATGATGGC
CGATGGCGAGCAGATCCATTCTGCGATGTTCCCCGGCTCCATGTTCGGCG
ATAATTTTTCAGAGAAGGTGGAAATCAACATAAGGCAGCATGCAATGGAG
TCTGGGTGCTTTGTCGTTTGCGCTACTGCCTGGTTGGATGCTGACCAGCA
GGCTCAAATCATGAAAGACACGGGAGAGATCGGACCGATCTCAGGAGGTT
GCTTCACAGCGATCGCGGCACCAGATGGAAGCCTTATAGGTGAACCCATC
CGCTCAGGTGAAGGCGTTTGTATTGCCGACCTCGATTTCAAACTTATCGA
CAAGCGGAAGCACGTAGTAGACACACGCGGCCATTATAGCCGGCCAGAAT
TGCTCAGCCTCCTGATT
1A29
GCTGCTGCCGTTCAGTGCAGCCCGGTGCTTTACTCTTGCGCCGGAACTGT
AAATAAAATTTGCGAGTGGATTGCAGATTTGGGCAAACAAGGGGTTGAGC
TGGCGGTGTTCGCGGAAACCCTGGTGCCTTACTACCCGTATTTTTCTTTT
ATCCAGGCTCCTTGTGGCGCGCAACATTTGTTGTTGATGCAAGAATCAGT
AGAGGTTCCTTCCATCTACACGCAACAAATTGCCGCTGCAGCAAAAGCAG
CGAAGATGGTGGTGTCAGTTGGTATTAACGAACGCGACGGCGGTTCTATT
TATAACGCGCAATTATTATTTGATGCGGGCGGTCAGCTTGTTCAGCACCG
CCGAAAAATTACGCCGACATTTCATGAGCGCATGGTGTGGGGGCAGGGCG
ATGGCTCCGGTTTGTGCGCAGTGGATACGGCAGTTGGTCGTGTTGGTTCG
CTCGCTTGCTGGGAACATTACAACCCACTCGCGCGTTACGCATTGATGGC
AGATCGCGAACAAATTCACGTGAGTATGTTTCCCGGTTCTTTGGTCGGCG
AAATTTTTGCCGAGCAAATTGAAGCAACTATTCGTCACCACGCATTGGAG
TCCGGTTGCTTTGTGGTAAATGCGACGGGCTGGTTAACGCCGGAACAGCA
AGCTCAAATCGTAAAAGATACTGGTCCTATCGCTGCCATTAGCGGTGGTT
GTTTCACCGCCATTGTTTCACCGGAAGGAAAATTGCTCGGCACGCCATTG
CGCAGTGGGGAGGGTGCCTGTATCGCCGAACTGGATTTTAATCTCATCAA
TAAGCGTAAGCGCATGATGGATTCTGTCGGCCATTACAGTCGTCCTGAAT
TGCTCAGTTTGCTGATT
1A31
GCTGCGGCCGTACAGTTGAGCCCTGTTTTGGGTAGTCGCGAGGGTACGGT
AGAGAAGGTAGTTGCTGCGATCCGTGACGCCGCCTCGCAGGGCGCACAGC
TGTGCGTTTTCCCGGAGACGGTTGTTCCCTATTATCCGTATTTCTCGTTC
ATTCGGCCGCCCGCGGGCAAAGACCACATGCAGCTGTACGAGCAAGCTGT
GGTCGTGCCTTCTCCCAGCACGAACGCGATTGCCGCGGCGGCCAAACAAC
ACTCGATCGTCGTTTCAATCGGCGTCAATGAACGCGATCACGGTACGATA
TACAACACGCAGTTGTTGTTCGATGCCGACGGGACACTCGTGCAACGGCG
TCGCAAGATAACCCCCACGTTCCACGAGCGTATGGTGTGGGGTCAAGGTG
ATGGGTCGGGTTTGCGCTGTGTCGACACACAAATCGGGCGCATCGGTAGC
CTGGCTTGTTGGGAACATTACAATCCCTTGGCGCGCTACGCATTGATGGC
CGATCACGAAGAGATCCACGTCGCCATGTTTCCGGGTTCGATGGTGGGTC
AGATCTTCGCCGATCAAATTCAGGTAACCATTCGCCACCACGCGCTCGAA
AGCGGCTGTTTCGTCGTCAACGCTACGGGGTATCTGAGCAAGGAACAGGT
CGCCCAGTTGTCACAAGGCACGTCGCTCGACGCGGCGTTGACCGGTGGTT
GTTACACCGCGATTGTATCGCCTGAAGGCGTCGTACTGGGCGAACCGCTC
ACCGACGGCGAAGGCATGGTCGTGGCGGATATGGATCTCAGCCTCATCAC
CAAACGCAAACGCATGATGGATAGCGTCGGGCACTACAGTCGCCCGGAAT
TGCTGTCTCTGCTGATC
1A7
GCCGCCGCTGTCCAGTTCAGCCCGGTGCTCTATAGCCGCGAAGCGACCGT
CGCCAAGGTCGTCCGGAAAATCCACGAGCTCGGTCAGAAAGGCGTGCAGT
TCGCCACCTTTCCTGAAACGGTCGTGCCTTATTACCCTTACTTCGCGGCC
GTCCAGACGGGCATCGGCACCGAACATCTGCGCCTGCTCGAACAGGCCGT
GACTGTGCCCTCCGCTGCGACCGATGCAATCGGCGAAGCCGCGCGACAGG
CCGGCATGGTCGTGTCCATCGGCGTCAATGAGCGTGACGGCGGCACGCTT
TACAACACGCAACTGCTCTTCGATGCCGACGGTACGCTGATCCAGCGCCG
CCGCAAGATCACGCCGACCCATTTCGAACGCATGATCTGGGGGCAGGGAG
ATGGCTCGGGCTTGCGTGCAGTCGACAGCGCAGTCGGCCGCATCGGCCAG
CTCGCATGCTTCGAGCACAACAACCCGCTTGCACGTTACGCAATGATCGC
CGACGGCGAGCAGATCCATTCAGCGATGTACCCTGGCTCGGCCTTTGGCG
AGGGCTTCGCCCAGCGTATGGAGATCAACATCCGCCAGCATGCGCTCGAG
TCCGCCGCTTTCGTCGTCAACGCAACGGCGTGGCTTGACGCCGACCAGCA
GGCGCAAATCATGAAGGACACCGGTGGAATCGGTCCGATCTCGGGCGGCT
GCTTCACCACGATCGTTTCTCCTGACGGTATGCTGATGGCCGATCCGCTT
CGCTCGGGCGAAGGCGAAGTGATTGTCGATCTCGACTTCACGCAGATCGA
CCGCCGCAAGATGCTGATGGACTCGGCCGGCCACTACAACCGCCCTGAAC
TGCTGAGTCTGATGATC
1A23
GCCGCCGCCGTCCAGATCAGTCCGGTGCTGTATAGCCGCGAGGGAACCGT
GGACAAGGTCTGCCAGCAGATCATCGCCCTCGGTCAGCAAGGCGTGCAAT
TTGCGGTCTTTCCGGAAACGGTGGTGCCGTACTACCCCTATTTCTCCTTC
GTCCAGCCGCCGTTCGGCAAGGAACACCTGAAACTGTTGGAACAATCGGT
GATTGTGCCGTCGGCTGCCACCTTGGCGATCGGCGAAGCGTGCAAACAAG
CGGGAATGGTGGTGTCTATCGGCGTCAATGAGCGCGATGGCGGCACGATC
TACAACGCCCAGTTGCTGTTTGACGCTGATGGCAGCTTGATTCAGCACCG
TCGCAAAATAACCCCGACGTACCACGAGCGGATGATCTGGGGTCAAGGCG
ACGGCTCCGGGTTGCGCGCCATCGACAGCGCGGTCGGGCGTATTGGCTCG
CTGGCCTGCTGGGAACATTACAACCCCTTGGCCCGCTACGCCCTGATGGC
CGACGGCGAGCAGATTCACGCGGCTATGTTTCCCGGCTCTCTGGTGGGTG
ACATTTTTGCCGATCAGATAGAGGTCACTATTCGTCATCACGCCTTGGAG
TCCGGCTGCTTCGTGGTCAACTCCACCGCGTGGCTTGATGCTGATCAGCA
AGGCCAAATCATGCAGGACACCGGTAGCATTGGCCCAATCTCGGGTGGCT
GCTTCACGGCCATCGTTTCCCCGGAAGGCAAATTACTCGGCGAACCGCTG
CGTTCAGGTGAGGGCGCAGTCATCGCCGACCTGGACATGGCATTGATCGA
CAAGCGCAAACGGATGATGGATTCCGTCGGCCATTACAGCCGCCCAGAAC
TGCTCAGTTTATTGATC
1A25
GCCGCTGCCGTGCAAATCAGCCCGGTGCTTTACAGTCGCGAAGGCACCGT
GGACAAGGTCTGTCAACAGATCATCGACCTCGGTCGGCAAGGCGTGCAGT
TCGCCGTCTTTCCGGAAACGGTGGTGCCTTACTACCCGTACTTTTCGTTT
GTGCAGCCGGCCTTTGGCGCACAGCACCTCAAGTTGCTGGATCAATCGGT
GACAGTGCCGTCGGCCGCCACCTTGGCCATCGGTGAAGCTTGCAAGCAAG
CAGGGATAGTGGTGTCCATCGGCGTCAACGAACGCGATGGCGGTACGATC
TACAACGCGCAATTACTCTTCGATGCCGACGGCAGCCTGATTCAGCATCG
CCGCAAAATCACCCCGACCTATCACGAACGCATGGTCTGGGGGCAAGGCG
ATGGTTCCGGCCTGCGCGCCATCGACAGTGCAGTGGGGCGCATTGGCTCC
CTGGCCTGTTGGGAGCATTACAACCCGCTGGCTCGTTATGCCTTGATGGC
CGATGGCGAGCAGATCCACGCCGCGATGTTTCCCGGCTCGCTGGTGGGCG
ACATTTTTGCCGAGCAGATCGAAGTCACCATCCGCCATCACGCCTTGGAG
TCCGGCTGTTTCGTGGTCAACGCCACCGCCTGGCTGGACGCCGATCAGCA
GGGCCAAATCATGCAAGACACCGGTAGCCTCGGCCCGATCTCGGGTGGCT
GCTTCACCGCCATCGTTTCCCCTGAAGGCAAGTTGCTCGGTGAGCCGCTG
CGTTCCGGCGAAGGGGTGGTGATCGCCGATCTCGATCTGGCACTGATCGA
TAAGCGTAAACGGATGATGGATTCGGTCGGGCATTACAGTCGCCCGGAAC
TGCTCAGCCTGTTGATC
1B16
GCTGCTGCCATTCAGCTCAGTCCAGTTCTGTTTAGTCGGGATGGGACTAC
CGAGAAGGTGTTGCAGGCGATCGCTAGTGCTGCCAAGGAAGGGGCACAAC
TGGTTGTTTTTCCAGAAACTTTCATCCCCTACTACCCCTATTTCTCATTC
ATTCAACCCCCTGTGGGCAAAGAGCACATGCGGCTCTATGAGGAAGCCGT
GACGGTCCCGGGTCCGGTGACAGATGCGGTCAGTCGAGCAGCCCGTTCTT
ACGGCATGGTGGTAGTGCTGGGGGTGAATGAGCGAGATGGTGGCTCAATT
TACAATACACAGTTGATTTTCGATGCTGACGGCACATTGTTGCTGAAGCG
ACGCAAAATCACCCCTACCTATCATGAGCGCATGGTCTGGGGGCAGGGAG
ACGGTGCTGGATTGAAGGTATTGGATACAGCAGTCGGTAAGGTGGGTGCG
CTGGCATGTTGGGAACATTACAATCCCCTGGCACGATTTGCGCTGATGGC
ACAGCATGAGCAGATTCACTGCGCTCAGTTCCCCGGTTCTCTGGTGGGAC
AAATTTTCACTGATCAGATTGAGGTAACGATTCGGCATCATGCGTTGGAA
TCGGGTTGTTTTGTGGTGAATGCTACTGGCTGGCTCTCTCCAGAACAGGT
GGCACAAATCACCACGGATGAAAAGTTGCAACGGGTGCTGAGTGGCGGGT
GTAATACCGCCATTATTGGACCTGAAGGCAATCATCTCTGTCCTCCCATT
ACCGATGGTGAGGGCATAGCGATCGCCGATCTCGACTTCTCACTAATCAC
CAAACGCAAACGCATGATGGATTGCGTCGGTCACTACTCCCGCCCTGACT
TGTTGAAGCTGCAACTC
1A30
GCCGCCGCCGTGCAGCTCAGCCCCGTGCTCTTCAGCCGTGAAGGCACGAC
CAGCAAGGTCTGCGACAAGATTGCCGAGGCGGCGGCGCAGGGCGCCGAGC
TGGTGGTGTTTCCCGAAACCGTAGTGCCGTATTACCCGTATTTCTCGTTC
ATCAAGGCTCCGGCCGGCGCCGAGCACTTACTCTTGCTCGAACAAGCCGT
CACGGTGCCCGGGCCCAGCGTCGAAGCCATCGCAGAAGCCGCTCGCAAGG
CGGGCGCGGTGGTTTCGATCGGCGTCAACGAACGCGATCACGGCACGCTG
TACAACACCCAGCTGTTGTTCGACGCCGACGGTCGGTTGGCGCAAGCCCG
CCGCAAGATCACCCCCACGTATCACGAGCGGATGATCTGGGGGCAGGGCG
ATGGCTCGGGCTTGGTGGCGGTGGATACGCGAGTCGGCAGGATTGGCTCC
CTGGCGTGCTGGGAGCACTACAACCCGCTGGCTCGCTATGCGCTGATGGC
CGACCACGAGCAAATTCACGTGGCCATGTTCCCTGGCTCGCTCGTGGGCG
ACATCTTCCGCGAGCAAATCGAGGTCACGATTCGGCACCACGCGCTCGAG
TCGGGCTGCTTCGTCGTCAACGCGACGGGCTACCTGAGCGACGCGCAGGT
GACGCAGATCGCGGGCGACACCAAGCTCGACCGCGCCCTGCGCGGCGGTT
GCTTCACCGCCATCGTATCGCCCGAGGGCACGCTGCTGGCGCCACCGCTC
ACCGACGGTGAGGGCATGGTCATTGCCGACCTCGATCTGTCGCTCATCGC
CAAACGCAAACGCATGATGGACAGCGTCGGCCATTACAGCCGGCCCGAGC
TGCTCAGCGTGCTGATC
1A16
GCCGCCGCAGTGCAGATCAGCCCGGTGCTCTACAGCCGTGCAGGAACCGT
CGAGAAGGTCGTGAAGAAGATCGACGAGCTGGGCCAGAAGGGTGTCGAGT
TTGCCGTCTTCCCTGAAACCGTTGTCCCCTACTACCCCTACTTCTCCTTC
GTGCAGCCCCCCTACGCCACGGAGCACCTGCGCCTGCTTGAGGAGTCGGT
GACCGTGCCCTCTGCCGAGACGGACGCCATCGGCGACGCCGCCCGCAAGG
CCAACATGGTCGTCTCGATCGGTGTCAACGAACGTGATGGCGGCACCATT
TACAACACCCAACTCCTGTTCGACGCCGACGGAACCCTGATCCAGCGCCG
CCGCAAGATCACGCCGACCTACCACGAGCGGATGATCTGGGGACAGGGAG
ACGGATCAGGCTTGCGCGCGGTCGACAGCGTCGTCGGCCGCATCGGCCAG
CTCGCCTGCTGGGAGCACTACCAGCCGCTGGCCCGTTACGCTCTCATCGC
CGACGGCGAGCAGATCCACGCCGCGATGTACCCCGGCGCCTTCGGGGGCG
ATCTGTTCGCAGAGCAGATCGAAGTCAATGTCCGTCAGCACGCTCTGGAA
TCGGCCAGTTTCGTCGTCAGCGCCACCGCCTGGCTCGACGCCGACCAGCA
GGCCCAGATTGCGAAGGACACCGGCCCCGTACAGGCGATCTCCGGCGGCT
TCTTCACAGCCATCATCGACCCCGACGGCCGCATCATCGGCGAACCGATC
ACCTCCGGCGAAGGCGAAGTCATCGCTGACCTCGACTTTGCGCTCATCGA
CCGCCGCAAGCGCCTGATGGACGCCAGCGGCCACTACAGCCGCCCCGAAC
TGCTCAGCCTGCAGATC
1A22
GCCGCTGCCGTCCAAATAAGCCCTGTCCTTTACAGCCGCGAAGGCACCGT
GGACAAGGTTGTCCAGAAGATCCTCGAACTCGGCAAGCAAGGCGTCCAGT
TCGCCACTTTCCCGGAGACGGTGGTCCCCTACTACCCCTACTTCTCCTTC
GTCCAGTCGGGCTACGGCAAGGAACATCTGCGCTTGCTCGAACAGTCGGT
CACCGTGCCATCGGCCACCACGCTCGCCATCGGCGAAGCCTGCAAGCAGG
CGGGGATGGTGGTGTCCATCGGCGTCAACGAACGCGACGGCAGCACGATC
TACAACACGCAGCTGCTCTTCGATGCCGACGGCACCTTGATTCAGCGCCG
CCGAAAGATCAGCCCGACCTTCCATGAACGCATGGTCTGGGGCCAGGGCG
ACGGCTCCGGGCTGCGCGCGGTCGACAGCGCGGTCGGGCGCATCGGCCAG
TTGGCGTGCTGGGAGCACTACAACCCGCTGGCCCGCTACGCCATGATGGC
CGACGGCGAGCAGATCCACTCGGCGATGTACCCCGGTTCCTTCGCAGGCG
ACGCCTTCTCCGAACAGATCCAGGTCAACATCCGCCAGCACGCATTGGAA
GCCGGCTGCTTCGTCGTGAACGCCACCGCGTGGCTGGACGCCGATCAGCA
GGCGCAGATCATGCAGGACACCGGTGCCATCGGCCCGATCTCCAGTGGTT
GCTTCACCGCCATCGTTTCGCCGGACGGCGTGTTGCTGGGCGAGCCTCTG
CGGTCCGGTGAGGGCGAGGTGATTGCCGATCTCGACTTCACGCTGATCGA
CAAGCGCAAGCAGATGATGGATTCACGCGGGCACTATGCGCGCCCGGAAT
TGCTCAGCCTGTTGATC
1A13
GCTGCTGCGGTCCAACTGAGTCCCGTGCTGTATAGCCGTGAGGGAACAGT
AGAAAAGGTCGTTCGGAAGATCCACGAGCTTGGCGATCAAGGAGTCGAGT
TCGCCACGTTCCCGGAGACCGTAGTGCCCTACTATCCGTACTTCTCGGCC
GTCCAGACGCCGATTGGCCCGGAGCACCTGAAGTTGCTCGAGCAATCGGT
GACCGTCCCGTCGCCCGCCACCGACGCGATCGGCGACGCCTGCCGCCACG
CCGGCGTCGTCGTCTCGATCGGCGTCAACGAACGCGATGGCGGCACGATC
TACAACACGCAGCTCCTGTTCGACGCCGACGGCACCTTGATCCAGCGCCG
GCGAAAGATCACGCCGACCTTCTACGAACGAATGGTCTGGGGACAGGGTG
ACGGTTCGGGGCTGCGCGCCGTCGACAGCCGCGTAGGACGCATCGGCCAG
CTCGCCTGTTTCGAGCACTACAACCCGCTGGCGCGCTACGCCATGATGGC
CGACGGCGAGCAGATTCACTCCGCGATGTACCCCGGCTCCATCTTTGGAG
ACGCATTCGCGCAGAAAATCGAGATCAACATCCGCCAGCACGCGCTCGAG
TCCGGTGCGTTCGTCGTCAACGCCACCGCCTGGCTCGATGCCGACCAGCA
GGCGCGGATCATGAAGGATACCGGCACCATCGAACCGATCTCGGGCGGTT
GCTTCACCGCCATCGTCACCCCGGACGGGACCCTGCTGGGCGAAGCGATA
CGTTCGGGGGAGGGAGTGGTGGTCGCCGATCTCGACTTCACGCTGATCGA
CAGGCGCAAGCAAGTGATGGACTCTCGTGGTCACTACAGTCGGCCGGAGT
TGCTCAGCCTTCTGATC
1A2
GCCGCCGCAGTCCAACTGAGTCCCGTCCTCTATAGCCGCGAGGGAACGGT
CGAGAGGGTCGTTCGGAAGATCCACGAGCTTGGCCGGCAGGGGGTACAGT
TCGCCACCTTCCCGGAGACCGTAGTGCCTTACTACCCGTACTTTTCCTTC
GTCCAGACGCCCTTAGGACCTGAGCATCTAAAGCTGCTCGACCAGGCAGT
GACCGTGCCGTCCCCTGCCACCGACGCTATCAGCGAGGCTGCCAGGCAGG
CGGGAGTTGTGGTGTCCATAGGCGTCAACGAGCGTGACGGCGGAACCCTG
TACAACACGCAGCTGCTCTTCGATGCCGATGGCGCCTTGATCCAGCGCCG
CCGCAAGATTACGCCCACTCATTTCGAGCGCATGATCTGGGGCCAGGGCG
ACGGGTCGGGCCTGCGCGCTGTCGACAGCAAGGTCGGTCGCATTGGCCAG
CTCGCATGCTGGGAGCACAACAACCCCCTGGCGCGCTACGCGATGATAGC
CGACGGCGAGCAGATCCATTCGGCAATGTATCCGGGCTCCATGTTCGGCG
ACCCGTTTGCCCAGAAGACGGAAATCAATATCCGGCAGCATGCATTGGAG
TCTGCGTGCTTCGTCGTGTGCGCCACGGCCTGGCTGGACGCCGATCAGCA
GGCGCAAATCTGCAAGGACACTGGCGACATCGGCCCGATCTCCGGCGGTT
GCTTCACCGCGATCGTGGCGCCTGATGGAACCTTGCTGGGCGAGCCCATC
CGCTCGGGCGAAGGCATGGTCATCGTCGACCTCGACTTCACGCTCATCGA
CAAGCGCAAGCAGGTGATGGACTCGCGCGGCCACTACAACCGGCCGGAAT
TGCTCAGTCTCCTGATC
1A6
GCCGCCGCGGTACAGTTCAGCCCGGTGCTCTATAGCCGTGAGGCAACCGT
CGCCAAGGTCGTGCAGAAGATCCACGAACTCGGCCAGAAAGGCGTGCAGT
TCGCCACCTTCCCCGAAACGGTCGTGCCTTATTACCCTTACTTTGCGGCC
GTCCAGACGGGCATCGGCACCGAACATCTGCGCCTGCTCGAACAGGCTGT
GACTGTCCCGTCCGCTGCTACCGACGCGATCGGCGAAGCCGCGCGAAAGG
CCGGCATGGTCGTGTCCATTGGCGTCAATGAGCGCGATGGCGGCACGCTG
TACAACGCACAACTGCTCTTCGATGCCGACGGTACGCTGATCCAGCGCCG
CCGCAAGATCACGCCGACGCATTTCGAACGCATGATCTGGGGCCAGGGAG
ATGGCTCGGGCTTGCGTGCAGTCGACAGCGCCGTCGGCCGCGTCGGCCAG
CTCGCATGTTTCGAGCACAACAACCCGCTCGCCCGCTACGCAATGATCGC
CGACGGCGAGCAGATCCATTCGGCGATGTACCCTGGCTCGGCCTTTGGCG
AGGGCTTCGCCCAGCGTATGGAAATCAACATCCGCCAGCATGCGCTCGAG
TCCGCCGCTTTCGTCGTCAACGCAACAGCGTGGCTGGACGCCGACCAGCA
GGCGCAAATCATGAAGGACACCGGTGGAATCGGTCCGATCACGGGCGGCT
GCTTCACCACGATCGTCTCTCCTGACGGCATGCTGATGGCCGAGCCGCTT
CGCTCGGGTGAAGGCGAAGTGATCGTCGATCTCGACTTCACGCAGATCGA
CCGCCGCAAGATGCTGATGGACTCGGCCGGCCACTACAACCGCCCTGAAC
TGCTGAGTCTGATGATC
1A10
GCCGCCGCAGTACAGATCAGCCCCGTGCTCTATAGCCGGGAGGCCACCGT
AGACAAGGTCGTTCGCAAGATCCGCGAGCTCGGCCAAAAGGGAGTGCAGT
TCGCCACCTTCCCGGAAACCGTAGTGCCGTACTACCCCTACTTCGCTGCA
GTCCAGACAGGCATCGGCAAGGAACACATGCGCCTGCTGGAGCAGGCCGT
TACCGTCCCCTCGCCCGCCACGGATGCGATTGCTCAGGCGGCGCGCGAAG
CCAATATGGTGGTGTCCATCGGCGTCAACGAGCGCGACGGCGGCACCATC
TACAACACGCAGCTGCTCTTCGATGCCGACGGCACGCTCGTGCAGCGCCG
CCGCAAGATAACGCCAACGCACTTCGAGCGCATGGTCTGGGGCCAGGGCG
ATGGTTCGGGATTGCGCGCCGCGGACACCAAGGTTGGCCGCATCGGCCAG
TTGGCCTGCTTCGAGCACAACAACCCGCTCGCCCGTTACGCCATGATGGC
CGATGGCGAGCAGATCCACTCCGCCATGTACCCGGGCTCGGCCTTCGGCG
AGGGCTTCGCGCAGCGCATGGAGATCAACATCCGCCAGCATGCCCTGGAG
TCTGGCTGCTTCGTGGTGAATGCGACCGCCTGGCTCGATGCCGACCAACA
GGCGCAGATCATGAAGGACACCGGTTCGATCGGCCCGATCTCCGGCGGCT
GCTTCACGACCATCGTCACGCCTGAGGGCATGCTGATTGGCGAGCCGCTC
CGCGAGGGCGAAGGCGAAATCATCGCCGACCTCGATTTCTCGATGATCGA
TCGCCGCAAGCTGCTGATGGACTCGGTCGGTCACTACAACCGTCCGGAGC
TTCTGAGCCTCCTGATC
1A3
GCCGCTGCTGTCCAACTGAGTCCCGTCCTCTATAGTCGCGAGGGAACGGT
CGAAAAGGTCGTGCGGAAGATCCATGAACTTGCCGAAGAGGGAGTCGAGT
TCGCCACCTTTCCTGAGACCGTGGTGCCTTACTACCCGTACTTTTCCTTC
GTTCAGACGCCCTTGGGAACAGAGTATCTGAGGCTGCTCGACCAGGCAGT
CACCGTGCCATCCCCTGCCACCGACGCGATCGGCGAGGCAGCCAGGTTCG
CTGGAGTTGTTGTCTCGATCGGCGTCAACGAGCGAGACGGGGGAACTCTA
TACAACACTCAGCTTCTCTTCGATGCCGACGGCAGGATAATTCAGCGGCG
CCGCAAGATCACGCCCACCCATTACGAGCGCATGATCTGGGGCCAGGGCG
ACGGCTCAGGTCTGCGGGCCGTTGATAGCAAGGCCGGCCGTATTGGTCAG
CTGGCATGCTGGGAGCACAACAATCCACTGGCGCGCTACGCGCTGATGGC
CGACGGCGAGCAGATCCATTCCGCCATGTATCCGGGCTCCATGTTCGGCG
ACTCGTTTGCCCAGAAGACCGAAATCAATATCCGGCAGCATGCCCTAGAG
TCTGGGTGCTTCGTCGTGAACGCAACGGCCTGGCTGGACGGCGATCAGCA
GGCGCATATCATGAAGGACACCGGCAGCATCGGCCCGATCTCCGGCGGTT
GCTTCACTGCGATCGTCGCACCCGATGGTAGCCTGCTGGGCGAACCCATC
CGTTCCGGTGAGGGCGTGGTCATCGCCGACCTCGACTTCACGTTGATCGA
CAGGCGTAAGCAGGTGATGGACTCGCGAGGCCATTACAGCCGGCCGGAGT
TGCTCAGCCTCTTAATA
1A14
GCCAGCGCAGTTCAACTGAAGCCTGTACTTTATAGCCGCGAGGGGACGGT
CGAAAAGGTCGTAGCGAAGATTCATGAGCTAGGGCAGCAGGGTGTGCAGT
TCGCCGCGTTCCCTGAGACCGTGGTGCCTTATTACCCGTACTTTTCGATC
GTGCAGTCCGGCTATGGCGGTGAGTTCGTCAAGCTCCTCGATCAGTCCGT
GACGGTGCCATCTTATAGCACTGAAGCCATCGGCGAAGCCTGCAGGCAGG
AGGAGATGGTTGTCTCCATAGGCGTCAACGAGCGTGATGGCGGAACGATC
TACAACGCGCAGTTACTCTTTGATTCCGACGGCACGTTGATCCAAAGACG
ACGCAAGATCACCCCCACCCATTACGAACGCATGATCTGGGGCCAGGGCG
ATGGCTCAGGTCTGCGCGCTGTTGACAGCAATGTCGCACGCATTGGTCAA
CTGGCATGCTTTGAGCACTACAACCCTCTTGCGCGGTACGCGATGATGGC
CGATGGCGAGCAGATCCATTCCGCCATGTTCCCCGGTTCCATGTTCGGCG
ATGGTTTTGCGGAGAGGACGGAAATTGCCGTAAGGCAACATGCGATGGAG
TCCGGGTGCTTTGTCGTTTGCGCTACGGCCTGGCTCGATCCCGGCCAGCA
GGCTCAGATCGCCAACGACACCGGTGACATCGGCCCGATCTCCGGGGGTT
GCTTCACTGCGATCATCGCACCCGATGGGAGCCTGCTGGGCCAACCTATC
CGCTCGGGTGAAGGCGAAGTCATCGTCGACCTCGATTTCACGTTAATTGA
CAAGCGGAAACATATTGTCGACTCGAGAGGACATTACAGCCGGCCAGAAT
TGCTGAGCCTGCTGATC
1A21
GCCGCCGCTGTCCAGATGAGTCCCGTGCTTTACAGTCGCGACGATACCAT
CGAGAAAATTTGTCGACAGATCATCGAGCTTGGCCGACAGGGAGTGCAGT
TCGCCACGTTTCCAGAGACAGTTATTCCGTATTATCCATATTTCGCCTTC
GTGCAGCGGCCTTACTCGGCCCAATATCATCAGTTGCTTGATCAAGCGGT
GACCGTGCCTTCCGGTTCAACGCACGCCATTGGGGCCGCCTGTAAACAAG
CCGGAATTGTTGTCTCAATCGGCGTCAACGAGCGGGAGGGCGGCACGCTC
TATGGCACACAGTTGCTGTTTGATGCAGACGGCCTCTTGATCCAGCGTCG
CCGCAAGATCACTCCGACCTACCACGAGCGGATGATTTGGGGACAGGGTG
ACGGTTCCGGGCTGCGAGCCGTAGATAGCGCGGTCGGTCGAATCGGACAG
TTGGCGTGTTGGGAACACCACAATCCGCTGGCTCGTTATGCTTTAGCGGC
CGATGGCGAACAAATTCACGCGGCGATGTACCCTGGCTCGATCTTGGGTG
AACTATTTGCCGAGCAGATTCAGGTCAACATCCGGCAGCACGCCATGGAA
TCTGGTTGCTTCGTCGTGAACGCCACGGCCTGGCTAAGCGAGGAACAGCA
AGCCCGAATCATGAAGGACACCGGATTCGATAGCCCAATCACCGGTGGTT
GCTTTACCGCCATTGTCGCGCCCAACGGGCAGATAATCGGTGAACCGCTG
CGCATCGGCGAAGGCGTCGTGATTGCCGATTTGGACTTCGCTTTGATTGA
TGAGAGGAAGCGGCTGATGGACTCACGCGGCCTCTATAGCCGCCCTGAGT
TGCTAAGCTTGTTAATC
1A8
GCCGCCGCAGTGCAGATCAGTCCTGTTCTCTACAGCCGAGAGGCAACCGT
CGCCAAGGTCGTGCAGAAGATCCACGAACTCGGCCAGAAAGGCGTGCAGT
TCGCCACCTTTCCAGAGACCGTAGTGCCTTACTACCCGTACTTTTCCGCC
GTCCAGACAGGCATCGGCACGGAGCATCTCCGGCTGCTCGATCAGGCCGT
GACGGTGCCGTCTGCCGCTACCGACGCGATCGGAGAGGCAGCCCGGAAGG
CAGGCATGGTGGTGTCGATCGGCGTCAATGAACGCGATGGCGGCACCTTG
TACAACACACAGTTGCTCTTCGATGCCGATGGCACCTTGATCCAGCGCCG
CCGCAAGATCACGCCGACCCACTTCGAACGCATGATCTGGGGCCAGGGGG
ACGGTTCGGGCCTGCGCGCTGTCGACAGCAAGGTCGGTCGCATTGGCCAG
TTGGCCTGCTTCGAGCACAACAACCCGCTGGCCCGCTACGCGTTGATTGC
CGACGGCGAGCAGATCCATTCCGCCATGTATCCGGGTTCTGCTTTTGGCG
AAGGATTTGCCCAAAGGATGGAAATCAATATCCGCCAGCATGCGCTGGAG
TCGGGTGCGTTCGTCGTCAACGCAACGGCCTGGCTGGATGCTGACCAGCA
GGCGCAGATCATGAAGGACACCGGCGGGATTGGCCCGATCTCGGGCGGTT
GCTTCACCACGATCGTGTCACCCGACGGCATGCTGATGGCCGAACCCCTG
CGCTCGGGCGAGGGTGAGGTCATCGTCGATCTCGACTTCACGCTGATCGA
CCGTCGCAAGATGTTGATGGACTCGGCGGGCCACTATAACCGCCCGGAAC
TGCTCAGTCTCATGATC
Synechococcus
GTTGCCGCTGCCCAGATCCGTCCCGTCCTGTTCAGCCTGGATGGATCTCT
TCAGAAGGTGCTCGACGCGATGGCCGAAGCGGCGGCCGAAGGCGTTGAGC
TGATCGTCTTTCCGGAGACGTTCCTGCCCTATTACCCCTACTTCTCATTT
GTTGAGCCCCCGGTTGGGCGCTCCCACCTGGCGCTCTATGACCAGGCTGT
GGTGGTGCCCGGACCGGTCACGGATGCGGTGGCAGCGGCCGCACGGCAGC
ACGGCATGCAGGTGTTGCTGGGGGTGAACGAACGGGACGGTGGCACGCTC
TACAACACCCAGTTGCTGTTCAACAGTTGCGGCGAGATCGCTCTCAAGCG
CCGCAAGATCACTCCCACTTATCACGAGCGGATGGTGTGGGGGCAGGGGG
ACGGTTCCGGCCTGTCGGTGGTGTCCACCCCGCTTGGTCGGGTCGGGGCG
TTGGCCTGCTGGGAGCACTACAACCCGCTGGCGCGCTACGCGTTGATGGT
CCAGGGCGAGGAGATCCACTGCGCCCAGTTCCCCGGGTCGCTGGTCGGGC
CGATCTTCAGCGAGCAGACCGCCGTTACCATGCGGCATCACGCCCTGGAG
GCTGGCTGTTTCGTGATCTGCTCCACCGGATGGCTGGATCCGGAGGACTA
TGCGGCGATCACGCCAGATGCTTCGTTGCACAAGGCGTTTCAAGGGGGCT
GTCACACCGCTGTGATCAGTCCTGAAGGCCGCTACCTGGCGGGTCCCTTG
CCGGACGGTGAAGGCCTGGCCATCGCCGAACTCGATCTGGCCTTGATCAC
CAAGCGCAAGCGAATGATGGACAGCGTCGGCCATTACAGCCGTCCGGAAC
TGTTGTCGCTGCGGATC
Synechocystis
GCAGCAGCGGCACAGATTAGTCCTGTTCTTTTTAGTCAACAAGGGACTAT
GGAGAAAGTTCTCGATGCGATCGCCAATGCGGCAAAGAAAGGGGTAGAAC
TGATTGTTTTTCCTGAAACTTTTGTGCCTTATTACCCTTATTTTTCCTTT
GTTGAACCGCCGGTTGGGAAAAGTCACCTAAAGCTTTATCAAGAAGCCGT
TACTGTGCCGGGGAAAGTCACCCAGGCGATCGCCCAAGCCGCGAAAACCC
ATGGAATGGTCGTGGTGTTAGGGGTTAATGAGCGCGAAGAAGGCTCGCTG
TACAACACACAACTGATTTTTGATGCAGATGGTGCGCTGGTGCTAAAACG
TCGCAAAATCACGCCCACCTACCATGAACGGATGGTTTGGGGACAAGGGG
ATGGTGCAGGTCTGAGGACGGTAGATACCACGGTTGGACGCTTGGGAGCC
TTGGCCTGTTGGGAACATTACAATCCCTTAGCCCGTTATGCGCTGATGGC
GCAACATGAACAAATCCACTGTGGGCAATTCCCCGGATCGATGGTGGGTC
AGATTTTCGCGGATCAAATGGAAGTGACCATGCGGCATCATGCTTTGGAA
TCCGGCTGTTTTGTGATTAATGCAACGGGTTGGTTGACAGCGGAGCAAAA
GTTACAAATTACCACCGACGAAAAAATGCATCAAGCCTTGAGTGGTGGTT
GTTATACGGCAATTATTAGCCCCGAAGGAAAGCATCTCTGTGAGCCAATT
GCTGAGGGAGAAGGGTTGGCGATCGCCGATTTAGATTTTTCCCTCATCGC
TAAACGCAAACGCATGATGGATTCGGTGGGACATTATGCCCGACCGGATC
TATTACAACTAACCCTC
